# Supplementary material for: Multiplexed and high-throughput neuronal fluorescence imaging with diffusible probes
Source: Nat Commun. 2019 Sep 26;10:4377. doi: 10.1038/s41467-019-12372-6 (PMC6763432; doi:10.1038/s41467-019-12372-6)
Supplement: Supplementary file 4 — Supplementary Data 1 [file 41467_2019_12372_MOESM4_ESM.xlsx]

## Sheet: Sheet1
Detailed statistical information for Fig. 5b,c and Supplementary Figure 20
Corresponding Figure	Protein	Treatment	Mean	95% Confidence Intervals		N	Degrees of Freedom
				lower	upper
Fig. 5b	synapsin-I	Untreated	1	0.875	1.13	6	5
		TTX	1.06	0.98	1.14	6	5
	VGLUT1	Untreated	1	0.948	1.05	6	5
		TTX	1.15	1.01	1.28	6	5
	bassoon	Untreated	1	0.924	1.08	6	5
		TTX	1.19	1.05	1.32	6	5
	NR2B	Untreated	1	0.841	1.16	6	5
		TTX	1.09	0.974	1.2	6	5
	cortactin	Untreated	1	0.882	1.12	6	5
		TTX	1.06	0.913	1.21	6	5
	Homber-1b/c	Untreated	1	0.906	1.09	6	5
		TTX	1.18	1.05	1.31	5	4
	PSD-95	Untreated	1	0.93	1.07	6	5
		TTX	1.17	1.03	1.31	6	5
	SHANK3	Untreated	1	0.904	1.1	6	5
		TTX	1.18	1.09	1.27	6	5
	actin	Untreated	1	0.864	1.14	6	5
		TTX	1.1	0.962	1.23	6	5
Fig. 5c	synapsin-I	Untreated	1	0.981	1.02	6	5
		TTX	0.964	0.904	1.02	6	5
	VGLUT1	Untreated	1	0.94	1.06	6	5
		TTX	1.06	0.996	1.12	6	5
	bassoon	Untreated	1	0.969	1.03	6	5
		TTX	1.17	1.04	1.3	6	5
	NR2B	Untreated	1	0.859	1.14	6	5
		TTX	1.02	0.96	1.08	6	5
	cortactin	Untreated	1	0.927	1.07	6	5
		TTX	1.09	0.996	1.18	6	5
	Homber-1b/c	Untreated	1	0.909	1.09	6	5
		TTX	1.16	1.03	1.29	5	4
	PSD-95	Untreated	1	0.935	1.07	6	5
		TTX	1.13	1.03	1.23	6	5
	SHANK3	Untreated	1	0.906	1.09	6	5
		TTX	1.11	1.04	1.19	6	5
	actin	Untreated	1	0.859	1.14	6	5
		TTX	1.11	0.997	1.22	6	5
Supplementary Figure 20	synapsin-I	Untreated	1	0.88	1.12	6	5
		TTX	1.11	1.05	1.16	6	5
	VGLUT1	Untreated	1	0.952	1.05	6	5
		TTX	1.13	1.01	1.25	6	5
	bassoon	Untreated	1	0.929	1.07	6	5
		TTX	1.09	0.933	1.26	6	5
	NR2B	Untreated	1	0.935	1.06	6	5
		TTX	1.09	0.992	1.2	6	5
	cortactin	Untreated	1	0.897	1.1	6	5
		TTX	1	0.889	1.12	6	5
	Homber-1b/c	Untreated	1	0.944	1.06	6	5
		TTX	1.08	0.998	1.15	5	4
	PSD-95	Untreated	1	0.938	1.06	6	5
		TTX	1.09	0.963	1.22	6	5
	SHANK3	Untreated	1	0.93	1.07	6	5
		TTX	1.13	1.07	1.19	6	5
	actin	Untreated	1	0.87	1.13	6	5
		TTX	1.05	0.876	1.22	6	5
