# Supplementary material for: Multiplexed and high-throughput neuronal fluorescence imaging with diffusible probes
Source: Nat Commun. 2019 Sep 26;10:4377. doi: 10.1038/s41467-019-12372-6 (PMC6763432; doi:10.1038/s41467-019-12372-6)
Supplement: Supplementary file 5 — Supplementary Data 2 [file 41467_2019_12372_MOESM5_ESM.xlsx]

## Sheet: Sheet1
Detailed statistical information for Supplementary Figure 21
Corresponding Figure
Supplementary Figure 21	Mean Pearson correlation coefficient (Untreated | TTX)		Homer-1b/c	cortactin	SHANK3	synapsin-I	NR2B	actin	bassoon	PSD-95	VGLUT1
		Homer-1b/c	NA	0.48|0.43	0.43|0.40	0.36|0.45	0.27|0.25	0.34|0.32	0.48|0.51	0.47|0.47	0.33|0.35
		cortactin	0.48|0.43	NA	0.51|0.50	0.25|0.28	0.30|0.29	0.42|0.40	0.50|0.47	0.50|0.45	0.31|0.34
		SHANK3	0.43|0.40	0.51|0.50	NA	0.15|0.19	0.26|0.29	0.37|0.32	0.44|0.42	0.47|0.48	0.35|0.41
		synapsin-I	0.36|0.45	0.25|0.28	0.15|0.19	NA	0.19|0.24	0.22|0.23	0.32|0.40	0.31|0.33	0.40|0.37
		NR2B	0.27|0.25	0.30|0.29	0.26|0.29	0.19|0.24	NA	0.17|0.15	0.31|0.32	0.26|0.27	0.39|0.42
		actin	0.34|0.32	0.42|0.40	0.37|0.32	0.22|0.23	0.17|0.15	NA	0.39|0.33	0.38|0.33	0.22|0.20
		bassoon	0.48|0.51	0.50|0.47	0.44|0.42	0.32|0.40	0.31|0.32	0.39|0.33	NA	0.48|0.49	0.38|0.43
		PSD-95	0.47|0.47	0.50|0.45	0.47|0.48	0.31|0.33	0.26|0.27	0.38|0.33	0.48|0.49	NA	0.40|0.47
		VGLUT1	0.33|0.35	0.31|0.34	0.35|0.41	0.40|0.37	0.39|0.42	0.22|0.20	0.38|0.43	0.40|0.47	NA
	95% Confidence Interval CI of Mean Pearson correlation coeeficient Untreated (Lower|Upper)		Homer-1b/c	cortactin	SHANK3	synapsin-I	NR2B	actin	bassoon	PSD-95	VGLUT1
		Homer-1b/c	NA	0.45|0.51	0.36|0.49	0.33|0.40	0.18|0.37	0.24|0.45	0.40|0.55	0.37|0.57	0.28|0.37
		cortactin	0.45|0.51	NA	0.47|0.54	0.18|0.32	0.16|0.44	0.34|0.50	0.43|0.57	0.45|0.55	0.29|0.34
		SHANK3	0.36|0.49	0.47|0.54	NA	0.07|0.23	0.16|0.37	0.33|0.42	0.38|0.50	0.37|0.58	0.32|0.38
		synapsin-I	0.33|0.40	0.18|0.32	0.07|0.23	NA	0.11|0.27	0.09|0.35	0.22|0.42	0.22|0.39	0.32|0.49
		NR2B	0.18|0.37	0.16|0.44	0.16|0.37	0.11|0.27	NA	0.12|0.23	0.18|0.44	0.15|0.38	0.13|0.64
		actin	0.24|0.45	0.34|0.50	0.33|0.42	0.09|0.35	0.12|0.23	NA	0.27|0.51	0.24|0.52	0.13|0.30
		bassoon	0.40|0.55	0.43|0.57	0.38|0.50	0.22|0.42	0.18|0.44	0.27|0.51	NA	0.36|0.60	0.35|0.40
		PSD-95	0.37|0.57	0.45|0.55	0.37|0.58	0.22|0.39	0.15|0.38	0.24|0.52	0.36|0.60	NA	0.33|0.47
		VGLUT1	0.28|0.37	0.29|0.34	0.32|0.38	0.32|0.49	0.13|0.64	0.13|0.30	0.35|0.40	0.33|0.47	NA
	95% Confidence Interval CI of Mean Pearson correlation coeeficient TTX (Lower|Upper)		Homer-1b/c	cortactin	SHANK3	synapsin-I	NR2B	actin	bassoon	PSD-95	VGLUT1
		Homer-1b/c	NA	0.46|0.45	0.39|0.44	0.32|0.49	0.16|0.36	0.28|0.37	0.40|0.59	0.37|0.57	0.28|0.40
		cortactin	0.46|0.45	NA	0.49|0.52	0.22|0.30	0.15|0.43	0.38|0.44	0.46|0.52	0.45|0.50	0.28|0.37
		SHANK3	0.39|0.44	0.49|0.52	NA	0.10|0.23	0.13|0.42	0.34|0.35	0.39|0.47	0.36|0.59	0.31|0.44
		synapsin-I	0.32|0.49	0.22|0.30	0.10|0.23	NA	0.09|0.34	0.16|0.29	0.26|0.46	0.24|0.40	0.36|0.41
		NR2B	0.16|0.36	0.15|0.43	0.13|0.42	0.09|0.34	NA	0.11|0.22	0.13|0.50	0.11|0.42	0.08|0.72
		actin	0.28|0.37	0.38|0.44	0.34|0.35	0.16|0.29	0.11|0.22	NA	0.31|0.41	0.28|0.43	0.16|0.26
		bassoon	0.40|0.59	0.46|0.52	0.39|0.47	0.26|0.46	0.13|0.50	0.31|0.41	NA	0.38|0.59	0.35|0.45
		PSD-95	0.37|0.57	0.45|0.50	0.36|0.59	0.24|0.40	0.11|0.42	0.28|0.43	0.38|0.59	NA	0.32|0.55
		VGLUT1	0.28|0.40	0.28|0.37	0.31|0.44	0.36|0.41	0.08|0.72	0.16|0.26	0.35|0.45	0.32|0.55	NA
	Difference from untreated mean Pearson correlation coefficient (Untreated | TTX)		Homer-1b/c	cortactin	SHANK3	synapsin-I	NR2B	actin	bassoon	PSD-95	VGLUT1
		Homer-1b/c	NA	0|-0.049	0|-0.035	0|0.077	0|-0.006	0|-0.047	0|0.015	0|-0.026	0|0.011
		cortactin	0|-0.049	NA	0|-0.009	0|0.026	0|-0.01	0|-0.022	0|-0.029	0|-0.047	0|0.028
		SHANK3	0|-0.035	0|-0.009	NA	0|0.034	0|0.024	0|-0.046	0|-0.019	0|0.004	0|0.065
		synapsin-I	0|0.077	0|0.026	0|0.034	NA	0|0.045	0|0.01	0|0.073	0|0.029	0|-0.036
		NR2B	0|-0.006	0|-0.01	0|0.024	0|0.045	NA	0|-0.023	0|0.008	0|0.006	0|0.027
		actin	0|-0.047	0|-0.022	0|-0.046	0|0.01	0|-0.023	NA	0|-0.053	0|-0.05	0|-0.014
		bassoon	0|0.015	0|-0.029	0|-0.019	0|0.073	0|0.008	0|-0.053	NA	0|0.009	0|0.051
		PSD-95	0|-0.026	0|-0.047	0|0.004	0|0.029	0|0.006	0|-0.05	0|0.009	NA	0|0.075
		VGLUT1	0|0.011	0|0.028	0|0.065	0|-0.036	0|0.027	0|-0.014	0|0.051	0|0.075	NA
	two-tailed Student's t-test (UT vs TTX)		Homer-1b/c	cortactin	SHANK3	synapsin-I	NR2B	actin	bassoon	PSD-95	VGLUT1
		Homer-1b/c	NA	0.0236703	0.156686	0.00184063	0.712264	0.267474	0.317884	0.105398	0.501687
		cortactin	0.0236703	NA	0.609427	0.354003	0.307038	0.370205	0.140535	0.00263952	0.223154
		SHANK3	0.156686	0.609427	NA	0.187925	0.31427	0.0519183	0.26061	0.72878	0.00150062
		synapsin-I	0.00184063	0.354003	0.187925	NA	0.107888	0.806831	0.0188627	0.241683	0.303542
		NR2B	0.712264	0.307038	0.31427	0.107888	NA	0.133322	0.800217	0.793068	0.34774
		actin	0.267474	0.370205	0.0519183	0.806831	0.133322	NA	0.102595	0.108719	0.617276
		bassoon	0.317884	0.140535	0.26061	0.0188627	0.800217	0.102595	NA	0.611818	0.0404589
		PSD-95	0.105398	0.00263952	0.72878	0.241683	0.793068	0.108719	0.611818	NA	0.000311812
		VGLUT1	0.332189	0.200149	0.00637744	0.592925	0.425906	0.866942	0.0656135	0.000208098	NA
	95% Confidence Interval CI Difference from untreated mean Pearson correlation coefficient Untreated (Lower|Upper)		Homer-1b/c	cortactin	SHANK3	synapsin-I	NR2B	actin	bassoon	PSD-95	VGLUT1
		Homer-1b/c	NA	-0.03|0.03	-0.04|0.04	-0.03|0.03	-0.02|0.02	-0.04|0.04	-0.03|0.03	-0.03|0.03	-0.03|0.03
		cortactin	-0.03|0.03	NA	-0.03|0.03	-0.03|0.03	-0.02|0.02	-0.04|0.04	-0.03|0.03	-0.02|0.02	-0.03|0.03
		SHANK3	-0.04|0.04	-0.03|0.03	NA	-0.04|0.04	-0.03|0.03	-0.05|0.05	-0.02|0.02	-0.02|0.02	-0.03|0.03
		synapsin-I	-0.03|0.03	-0.03|0.03	-0.04|0.04	NA	-0.03|0.03	-0.03|0.03	-0.03|0.03	-0.02|0.02	-0.04|0.04
		NR2B	-0.02|0.02	-0.02|0.02	-0.03|0.03	-0.03|0.03	NA	-0.03|0.03	-0.02|0.02	-0.01|0.01	-0.03|0.03
		actin	-0.04|0.04	-0.04|0.04	-0.05|0.05	-0.03|0.03	-0.03|0.03	NA	-0.05|0.05	-0.03|0.03	-0.05|0.05
		bassoon	-0.03|0.03	-0.03|0.03	-0.02|0.02	-0.03|0.03	-0.02|0.02	-0.05|0.05	NA	-0.02|0.02	-0.03|0.03
		PSD-95	-0.03|0.03	-0.02|0.02	-0.02|0.02	-0.02|0.02	-0.01|0.01	-0.03|0.03	-0.02|0.02	NA	-0.03|0.03
		VGLUT1	-0.03|0.03	-0.03|0.03	-0.03|0.03	-0.04|0.04	-0.03|0.03	-0.05|0.05	-0.03|0.03	-0.03|0.03	NA
	95% Confidence Interval CI TTX (Lower|Upper)		Homer-1b/c	cortactin	SHANK3	synapsin-I	NR2B	actin	bassoon	PSD-95	VGLUT1
		Homer-1b/c	NA	-0.09|-0.01	-0.08|0.01	0.04|0.11	-0.04|0.03	-0.14|0.05	-0.01|0.04	-0.05|0	-0.02|0.04
		cortactin	-0.09|-0.01	NA	-0.04|0.02	-0.04|0.09	-0.03|0.01	-0.07|0.03	-0.07|0.01	-0.07|-0.03	-0.02|0.07
		SHANK3	-0.08|0.01	-0.04|0.02	NA	-0.01|0.08	-0.02|0.07	-0.07|-0.02	-0.05|0.01	-0.02|0.03	0.04|0.09
		synapsin-I	0.04|0.11	-0.04|0.09	-0.01|0.08	NA	-0.01|0.1	-0.09|0.11	0.02|0.13	-0.02|0.08	-0.11|0.04
		NR2B	-0.04|0.03	-0.03|0.01	-0.02|0.07	-0.01|0.1	NA	-0.05|0	-0.06|0.08	-0.05|0.06	-0.04|0.09
		actin	-0.14|0.05	-0.07|0.03	-0.07|-0.02	-0.09|0.11	-0.05|0	NA	-0.11|0	-0.11|0.01	-0.06|0.03
		bassoon	-0.01|0.04	-0.07|0.01	-0.05|0.01	0.02|0.13	-0.06|0.08	-0.11|0	NA	-0.03|0.04	0|0.1
		PSD-95	-0.05|0	-0.07|-0.03	-0.02|0.03	-0.02|0.08	-0.05|0.06	-0.11|0.01	-0.03|0.04	NA	0.06|0.09
		VGLUT1	-0.02|0.04	-0.02|0.07	0.04|0.09	-0.11|0.04	-0.04|0.09	-0.06|0.03	0|0.1	0.06|0.09	NA
	N (Untreated|TTX)		Homer-1b/c	cortactin	SHANK3	synapsin-I	NR2B	actin	bassoon	PSD-95	VGLUT1
		Homer-1b/c	NA	6|6	6|6	6|6	6|6	6|6	6|6	6|6	6|6
		cortactin	6|5	NA	6|6	6|6	6|6	6|6	6|6	6|6	6|6
		SHANK3	6|5	6|6	NA	6|6	6|6	6|6	6|6	6|6	6|6
		synapsin-I	6|5	6|6	6|6	NA	6|6	6|6	6|6	6|6	6|6
		NR2B	6|5	6|6	6|6	6|6	NA	6|6	6|6	6|6	6|6
		actin	6|5	6|6	6|6	6|6	6|6	NA	6|6	6|6	6|6
		bassoon	6|5	6|6	6|6	6|6	6|6	6|6	NA	6|6	6|6
		PSD-95	6|5	6|6	6|6	6|6	6|6	6|6	6|6	NA	6|6
		VGLUT1	6|5	6|6	6|6	6|6	6|6	6|6	6|6	6|6	NA
	Degrees of Freedom (Untreated|TTX)		Homer-1b/c	cortactin	SHANK3	synapsin-I	NR2B	actin	bassoon	PSD-95	VGLUT1
		Homer-1b/c	NA	5|5	5|5	5|5	5|5	5|5	5|5	5|5	5|5
		cortactin	5|4	NA	5|5	5|5	5|5	5|5	5|5	5|5	5|5
		SHANK3	5|4	5|5	NA	5|5	5|5	5|5	5|5	5|5	5|5
		synapsin-I	5|4	5|5	5|5	NA	5|5	5|5	5|5	5|5	5|5
		NR2B	5|4	5|5	5|5	5|5	NA	5|5	5|5	5|5	5|5
		actin	5|4	5|5	5|5	5|5	5|5	NA	5|5	5|5	5|5
		bassoon	5|4	5|5	5|5	5|5	5|5	5|5	NA	5|5	5|5
		PSD-95	5|4	5|5	5|5	5|5	5|5	5|5	5|5	NA	5|5
		VGLUT1	5|4	5|5	5|5	5|5	5|5	5|5	5|5	5|5	NA
