# Supplementary material for: Multiplexed and high-throughput neuronal fluorescence imaging with diffusible probes
Source: Nat Commun. 2019 Sep 26;10:4377. doi: 10.1038/s41467-019-12372-6 (PMC6763432; doi:10.1038/s41467-019-12372-6)
Supplement: Supplementary file 6 — Supplementary Software 1 [file 41467_2019_12372_MOESM6_ESM.zip]

Archive with 64 entries (60 files):
- PRISM_analysis-master/
- PRISM_analysis-master/LICENSE.txt
- PRISM_analysis-master/Parse_align_images.m
- PRISM_analysis-master/Parse_images.m
- PRISM_analysis-master/README.md
- PRISM_analysis-master/align_images.m
- PRISM_analysis-master/cell_mask.m
- PRISM_analysis-master/cell_mask_batch.m
- PRISM_analysis-master/compute_illum_profile.m
- PRISM_analysis-master/functions/
- PRISM_analysis-master/functions/CheckParameter.m
- PRISM_analysis-master/functions/Ncolor.m
- PRISM_analysis-master/functions/STORMcell2img.m
- PRISM_analysis-master/functions/distributionPlot.m
- PRISM_analysis-master/functions/distributionPlot/
- PRISM_analysis-master/functions/distributionPlot/colorCode2rgb.m
- PRISM_analysis-master/functions/distributionPlot/countEntries.m
- PRISM_analysis-master/functions/distributionPlot/histogramOld.m
- PRISM_analysis-master/functions/distributionPlot/myErrorbar.m
- PRISM_analysis-master/functions/distributionPlot/weightedStats.m
- PRISM_analysis-master/functions/export_fig-master/
- PRISM_analysis-master/functions/export_fig-master/.gitignore
- PRISM_analysis-master/functions/export_fig-master/ImageSelection.class
- PRISM_analysis-master/functions/export_fig-master/ImageSelection.java
- PRISM_analysis-master/functions/export_fig-master/LICENSE
- PRISM_analysis-master/functions/export_fig-master/README.md
- PRISM_analysis-master/functions/export_fig-master/append_pdfs.m
- PRISM_analysis-master/functions/export_fig-master/copyfig.m
- PRISM_analysis-master/functions/export_fig-master/crop_borders.m
- PRISM_analysis-master/functions/export_fig-master/eps2pdf.m
- PRISM_analysis-master/functions/export_fig-master/export_fig.m
- PRISM_analysis-master/functions/export_fig-master/fix_lines.m
- PRISM_analysis-master/functions/export_fig-master/ghostscript.m
- PRISM_analysis-master/functions/export_fig-master/im2gif.m
- PRISM_analysis-master/functions/export_fig-master/isolate_axes.m
- PRISM_analysis-master/functions/export_fig-master/pdf2eps.m
- PRISM_analysis-master/functions/export_fig-master/pdftops.m
- PRISM_analysis-master/functions/export_fig-master/print2array.m
- PRISM_analysis-master/functions/export_fig-master/print2eps.m
- PRISM_analysis-master/functions/export_fig-master/read_write_entire_textfile.m
- PRISM_analysis-master/functions/export_fig-master/user_string.m
- PRISM_analysis-master/functions/export_fig-master/using_hg2.m
- PRISM_analysis-master/functions/export_tiff.m
- PRISM_analysis-master/functions/format_fig2.m
- PRISM_analysis-master/functions/french.m
- PRISM_analysis-master/functions/heatmap.m
- PRISM_analysis-master/functions/imoverlay.m
- PRISM_analysis-master/functions/imstack2RGB.m
- PRISM_analysis-master/functions/makeuint.m
- PRISM_analysis-master/functions/nonzeromean.m
- PRISM_analysis-master/functions/readDirImages.m
- PRISM_analysis-master/functions/readDirSubfolders.m
- PRISM_analysis-master/functions/scalebar.m
- PRISM_analysis-master/functions/subplot_tight.m
- PRISM_analysis-master/functions/tightfig.m
- PRISM_analysis-master/functions/triangleHeatMap.m
- PRISM_analysis-master/main.m
- PRISM_analysis-master/multi_condition_confocal_plot.m
- PRISM_analysis-master/multiplex_confocal_analysis.m
- PRISM_analysis-master/multiplex_confocal_plot.m
- PRISM_analysis-master/synapse_clustering.py
- PRISM_analysis-master/synapse_feature.m
- PRISM_analysis-master/synapse_t-SNE.py
- PRISM_analysis-master/tophat_batch.m
