# Supplementary material for: Multiplexed and high-throughput neuronal fluorescence imaging with diffusible probes
Source: Nat Commun. 2019 Sep 26;10:4377. doi: 10.1038/s41467-019-12372-6 (PMC6763432; doi:10.1038/s41467-019-12372-6)
Supplement: Supplementary file 6 — Supplementary Software 1 [file 41467_2019_12372_MOESM6_ESM.zip › PRISM_analysis-master/README.md]

# PRISM analysis 
- program to process and analyze [PRISM](http://www.biorxiv.org/content/early/2017/02/25/111625) images of neuronal synapses 

This program takes the PRISM images acquired using Perkin Elmer Opera Phenix High-Content Screening System as input, 
- performs drift and flatfield corrections
- parse images from the same well and save as individual MAT files
- segment the images and save the masks
- extract features of synapses
- perform t-SNE and hierarchical clustering analysis on extracted synaptic features

Example images will be available soon

# Usage
* Process PRISM images 

	Unzip the files and add the folder locaton to MATLAB search path. Change `params.parentFolderForAnalysis` in `main.m` to the location of the folders with raw images, and run `main.m`.
	Processed images will be saved at the path specified by `params.outputImgsPath`. 
	
* Analysis 

	Run `synapse_t-SNE.py` for t-SNE analysis and `synapse_clustering.py` for hierarchical clustering. Change `dir_path' in the script to the folder where the MAT files are located, 'fig_path' to the desired figure output path.

# Output Data structure

Each `Rep#` folder contains one biological replicate (neuronal culture, plate, or batch), total 3 batches. 
Each sub-folder `RepX-Y` contains one replicate (well) within each biological replicate, total 3 wells.
 
* MultiplexImageData.mat: parsed, unprocessed images

	imgsProj: collection of aligned, top-hat filtered images from a single well, 
	has the structure imgsProjTopHat{field of view}{channel, imaging round}, 
	channel order:'MAP2','DAPI','LNA','vGlut'
	imaging round: see variable 'imgRoundNames'
	
	imgRoundNames: list of names of incubated probe sequences (p#), wash-out (WO) or not, exposure time (#S). 
	
	List of correspoding protein targets: {'actin','p2';'Tuj-1','p3';'cortactin','p4';...
	'Shank3','p6';'ARPC2','p7'; 'bassoon','p8'; 'synapsin-1(2)','p9-t2'; 'synapsin-1','p9';...
	'Homer-1b/c','p10';'NR2B','p12';'PSD-95','p1-'} ;
	
* MultiplexImageDataAligned.mat: processed images after drift correction and flatfiel correction.

* MultiplexImageAlignedTopHat.mat: same as `MultiplexImageDataAligned.mat` but with top-hat filtering.
