# Supplementary material for: Multiplexed and high-throughput neuronal fluorescence imaging with diffusible probes
Source: Nat Commun. 2019 Sep 26;10:4377. doi: 10.1038/s41467-019-12372-6 (PMC6763432; doi:10.1038/s41467-019-12372-6)
Supplement: Supplementary file 6 — Supplementary Software 1 [file 41467_2019_12372_MOESM6_ESM.zip › PRISM_analysis-master/cell_mask_batch.m]

function cell_mask_batch(params)
    imgRoundFolders = readDirSubfolders(params.outputImgsPath,'all');
    plot_opt = params.plot_opt ;
    for j = 1:numel(imgRoundFolders)
        if params.tophat == 1
            load(fullfile(params.outputImgsPath,imgRoundFolders{j}, 'MultiplexImageTopHatAligned.mat')) ;           
            params.Condi = imgRoundFolders{j} ;
            params.plot_opt =  plot_opt;
            cell_mask(imgsProjAligned, params, imgRoundNames) 
        else
            load(fullfile(params.outputImgsPath,imgRoundFolders{j}, 'MultiplexImageDataAligned.mat')) ;             
            params.Condi = imgRoundFolders{j} ;
            params.plot_opt = plot_opt ;
            cell_mask(imgsProjAligned, params, imgRoundNames) 
        end            
    end
end
