# Supplementary material for: Multiplexed and high-throughput neuronal fluorescence imaging with diffusible probes
Source: Nat Commun. 2019 Sep 26;10:4377. doi: 10.1038/s41467-019-12372-6 (PMC6763432; doi:10.1038/s41467-019-12372-6)
Supplement: Supplementary file 6 — Supplementary Software 1 [file 41467_2019_12372_MOESM6_ESM.zip › PRISM_analysis-master/functions/export_fig-master/print2eps.m]

function print2eps(name, fig, bb_padding, varargin)
%PRINT2EPS  Prints figures to eps with improved line styles
%
% Examples:
%   print2eps filename
%   print2eps(filename, fig_handle)
%   print2eps(filename, fig_handle, bb_padding)
%   print2eps(filename, fig_handle, bb_padding, options)
%
% This function saves a figure as an eps file, with two improvements over
% MATLAB's print command. First, it improves the line style, making dashed
% lines more like those on screen and giving grid lines their own dotted
% style. Secondly, it substitutes original font names back into the eps
% file, where these have been changed by MATLAB, for up to 11 different
% fonts.
%
%IN:
%   filename - string containing the name (optionally including full or
%              relative path) of the file the figure is to be saved as. A
%              ".eps" extension is added if not there already. If a path is
%              not specified, the figure is saved in the current directory.
%   fig_handle - The handle of the figure to be saved. Default: gcf().
%   bb_padding - Scalar value of amount of padding to add to border around
%                the cropped image, in points (if >1) or percent (if <1).
%                Can be negative as well as positive; Default: 0.
%                May be a 2-element vector of padding and crop amount. 
%   options - Additional parameter strings to be passed to print.

%{
% Copyright (C) Oliver Woodford 2008-2014, Yair Altman 2015-

% The idea of editing the EPS file to change line styles comes from Jiro
% Doke's FIXPSLINESTYLE (fex id: 17928)
% The idea of changing dash length with line width came from comments on
% fex id: 5743, but the implementation is mine :)
%}
%{
% 14/11/11: Fix a MATLAB bug rendering black or white text incorrectly.
%           Thanks to Mathieu Morlighem for reporting the issue and
%           obtaining a fix from TMW.
% 08/12/11: Added ability to correct fonts. Several people have requested
%           this at one time or another, and also pointed me to printeps
%           (fex id: 7501), so thank you to them. My implementation (which
%           was not inspired by printeps - I'd already had the idea for my
%           approach) goes slightly further in that it allows multiple
%           fonts to be swapped.
% 14/12/11: Fix bug affecting font names containing spaces. Thanks to David
%           Szwer for reporting the issue.
% 25/01/12: Add a font not to be swapped. Thanks to Anna Rafferty and Adam
%           Jackson for reporting the issue. Also fix a bug whereby using a
%           font alias can lead to another font being swapped in.
% 10/04/12: Make the font swapping case insensitive.
% 26/10/12: Set PaperOrientation to portrait. Thanks to Michael Watts for
%           reporting the issue.
% 26/10/12: Fix issue to do with swapping fonts changing other fonts and
%           sizes we don't want, due to listeners. Thanks to Malcolm Hudson
%           for reporting the issue.
% 22/03/13: Extend font swapping to axes labels. Thanks to Rasmus Ischebeck
%           for reporting the issue.
% 23/07/13: Bug fix to font swapping. Thanks to George for reporting the
%           issue.
% 13/08/13: Fix MATLAB feature of not exporting white lines correctly.
%           Thanks to Sebastian He�linger for reporting it.
% 24/02/15: Fix for Matlab R2014b bug (issue #31): LineWidths<0.75 are not
%           set in the EPS (default line width is used)
% 25/02/15: Fixed issue #32: BoundingBox problem caused uncropped EPS/PDF files
% 05/03/15: Fixed issue #43: Inability to perform EPS file post-processing
% 06/03/15: Improved image padding & cropping thanks to Oscar Hartogensis
% 21/03/15: Fixed edge-case of missing handles having a 'FontName' property
% 26/03/15: Attempt to fix issue #45: white lines in subplots do not print correctly
% 27/03/15: Attempt to fix issue #44: white artifact lines appearing in patch exports
% 30/03/15: Fixed issue #52: improved performance on HG2 (R2014b+)
% 09/04/15: Comment blocks consolidation and minor code cleanup (no real code change)
% 12/04/15: Fixed issue #56: bad cropping
% 14/04/15: Workaround for issue #45: lines in image subplots are exported in invalid color
%}

    options = {'-loose'};
    if nargin > 3
        options = [options varargin];
    elseif nargin < 3
        bb_padding = 0;
        if nargin < 2
            fig = gcf();
        end
    end

    % Retrieve crop value (2nd element of bb_padding vector, or default=0)
    try
        bb_crop = bb_padding(2);
        bb_padding = bb_padding(1);  % reached this point, so it's a vector
    catch
        bb_crop = 0;  % scalar value, so use default bb_crop value of 0
    end

    % Construct the filename
    if numel(name) < 5 || ~strcmpi(name(end-3:end), '.eps')
        name = [name '.eps']; % Add the missing extension
    end

    % Set paper size
    old_pos_mode = get(fig, 'PaperPositionMode');
    old_orientation = get(fig, 'PaperOrientation');
    set(fig, 'PaperPositionMode', 'auto', 'PaperOrientation', 'portrait');

    % Find all the used fonts in the figure
    font_handles = findall(fig, '-property', 'FontName');
    fonts = get(font_handles, 'FontName');
    if isempty(fonts)
        fonts = {};
    elseif ~iscell(fonts)
        fonts = {fonts};
    end

    % Map supported font aliases onto the correct name
    fontsl = lower(fonts);
    for a = 1:numel(fonts)
        f = fontsl{a};
        f(f==' ') = [];
        switch f
            case {'times', 'timesnewroman', 'times-roman'}
                fontsl{a} = 'times-roman';
            case {'arial', 'helvetica'}
                fontsl{a} = 'helvetica';
            case {'newcenturyschoolbook', 'newcenturyschlbk'}
                fontsl{a} = 'newcenturyschlbk';
            otherwise
        end
    end
    fontslu = unique(fontsl);

    % Determine the font swap table
    matlab_fonts = {'Helvetica', 'Times-Roman', 'Palatino', 'Bookman', 'Helvetica-Narrow', 'Symbol', ...
        'AvantGarde', 'NewCenturySchlbk', 'Courier', 'ZapfChancery', 'ZapfDingbats'};
    matlab_fontsl = lower(matlab_fonts);
    require_swap = find(~ismember(fontslu, matlab_fontsl));
    unused_fonts = find(~ismember(matlab_fontsl, fontslu));
    font_swap = cell(3, min(numel(require_swap), numel(unused_fonts)));
    fonts_new = fonts;
    for a = 1:size(font_swap, 2)
        font_swap{1,a} = find(strcmp(fontslu{require_swap(a)}, fontsl));
        font_swap{2,a} = matlab_fonts{unused_fonts(a)};
        font_swap{3,a} = fonts{font_swap{1,a}(1)};
        fonts_new(font_swap{1,a}) = font_swap(2,a);
    end

    % Swap the fonts
    if ~isempty(font_swap)
        fonts_size = get(font_handles, 'FontSize');
        if iscell(fonts_size)
            fonts_size = cell2mat(fonts_size);
        end
        M = false(size(font_handles));

        % Loop because some changes may not stick first time, due to listeners
        c = 0;
        update = zeros(1000, 1);
        for b = 1:10 % Limit number of loops to avoid infinite loop case
            for a = 1:numel(M)
                M(a) = ~isequal(get(font_handles(a), 'FontName'), fonts_new{a}) || ~isequal(get(font_handles(a), 'FontSize'), fonts_size(a));
                if M(a)
                    set(font_handles(a), 'FontName', fonts_new{a}, 'FontSize', fonts_size(a));
                    c = c + 1;
                    update(c) = a;
                end
            end
            if ~any(M)
                break;
            end
        end

        % Compute the order to revert fonts later, without the need of a loop
        [update, M] = unique(update(1:c));
        [M, M] = sort(M);
        update = reshape(update(M), 1, []);
    end

    % MATLAB bug fix - black and white text can come out inverted sometimes
    % Find the white and black text
    black_text_handles = findall(fig, 'Type', 'text', 'Color', [0 0 0]);
    white_text_handles = findall(fig, 'Type', 'text', 'Color', [1 1 1]);
    % Set the font colors slightly off their correct values
    set(black_text_handles, 'Color', [0 0 0] + eps);
    set(white_text_handles, 'Color', [1 1 1] - eps);

    % MATLAB bug fix - white lines can come out funny sometimes
    % Find the white lines
    white_line_handles = findall(fig, 'Type', 'line', 'Color', [1 1 1]);
    % Set the line color slightly off white
    set(white_line_handles, 'Color', [1 1 1] - 0.00001);

    % Workaround for issue #45: lines in image subplots are exported in invalid color
    % In this case the -depsc driver solves the problem, but then all the other workarounds
    % below (for all the other issues) will fail, so it's better to let the user decide by
    % just issuing a warning and accepting the '-depsc' input parameter
    epsLevel2 = ~any(strcmpi(options,'-depsc'));
    if epsLevel2
        % Use -depsc2 (EPS color level-2) if -depsc (EPS color level-3) was not specifically requested
        options{end+1} = '-depsc2';
        % Issue a warning if multiple images & lines were found in the figure, and HG1 with painters renderer is used
        isPainters = any(strcmpi(options,'-painters'));
        if isPainters && ~using_hg2 && numel(findall(fig,'Type','image'))>1 && ~isempty(findall(fig,'Type','line'))
            warning('YMA:export_fig:issue45', ...
                    ['Multiple images & lines detected. In such cases, the lines might \n' ...
                     'appear with an invalid color due to an internal MATLAB bug (fixed in R2014b). \n' ...
                     'Possible workaround: add a ''-depsc'' or ''-opengl'' parameter to the export_fig command.']);
        end
    end

    % Print to eps file
    print(fig, options{:}, name);

    % Do post-processing on the eps file
    try
        % Read the EPS file into memory
        fstrm = read_write_entire_textfile(name);
    catch
        fstrm = '';
    end

    % Fix for Matlab R2014b bug (issue #31): LineWidths<0.75 are not set in the EPS (default line width is used)
    try
        if ~isempty(fstrm) && using_hg2(fig)
            % Convert miter joins to line joins
            %fstrm = regexprep(fstrm, '\n10.0 ML\n', '\n1 LJ\n');
            % This is faster (the original regexprep could take many seconds when the axes contains many lines):
            fstrm = strrep(fstrm, sprintf('\n10.0 ML\n'), sprintf('\n1 LJ\n'));

            % In HG2, grid lines and axes Ruler Axles have a default LineWidth of 0.5 => replace en-bulk (assume that 1.0 LineWidth = 1.333 LW)
            %   hAxes=gca; hAxes.YGridHandle.LineWidth, hAxes.YRuler.Axle.LineWidth
            %fstrm = regexprep(fstrm, '(GC\n2 setlinecap\n1 LJ)\nN', '$1\n0.667 LW\nN');
            % This is faster:
            fstrm = strrep(fstrm, sprintf('GC\n2 setlinecap\n1 LJ\nN'), sprintf('GC\n2 setlinecap\n1 LJ\n0.667 LW\nN'));

            % This is more accurate but *MUCH* slower (issue #52)
            %{
            % Modify all thin lines in the figure to have 10x LineWidths
            hLines = findall(fig,'Type','line');
            hThinLines = [];
            for lineIdx = 1 : numel(hLines)
                thisLine = hLines(lineIdx);
                if thisLine.LineWidth < 0.75 && strcmpi(thisLine.Visible,'on')
                    hThinLines(end+1) = thisLine; %#ok<AGROW>
                    thisLine.LineWidth = thisLine.LineWidth * 10;
                end
            end

            % If any thin lines were found
            if ~isempty(hThinLines)
                % Prepare an EPS with large-enough line widths
                print(fig, options{:}, name);
                % Restore the original LineWidths in the figure
                for lineIdx = 1 : numel(hThinLines)
                    thisLine = handle(hThinLines(lineIdx));
                    thisLine.LineWidth = thisLine.LineWidth / 10;
                end

                % Compare the original and the new EPS files and correct the original stream's LineWidths
                fstrm_new = read_write_entire_textfile(name);
                idx = 500;  % skip heading with its possibly-different timestamp
                markerStr = sprintf('10.0 ML\nN');
                markerLen = length(markerStr);
                while ~isempty(idx) && idx < length(fstrm)
                    lastIdx = min(length(fstrm), length(fstrm_new));
                    delta = fstrm(idx+1:lastIdx) - fstrm_new(idx+1:lastIdx);
                    idx = idx + find(delta,1);
                    if ~isempty(idx) && ...
                            isequal(fstrm(idx-markerLen+1:idx), markerStr) && ...
                            ~isempty(regexp(fstrm_new(idx-markerLen+1:idx+12),'10.0 ML\n[\d\.]+ LW\nN')) %#ok<RGXP1>
                        value = str2double(regexprep(fstrm_new(idx:idx+12),' .*',''));
                        if isnan(value), break; end  % something's wrong... - bail out
                        newStr = sprintf('%0.3f LW\n',value/10);
                        fstrm = [fstrm(1:idx-1) newStr fstrm(idx:end)];
                        idx = idx + 12;
                    else
                        break;
                    end
                end
            end
            %}

            % This is much faster although less accurate: fix all non-gray lines to have a LineWidth of 0.75 (=1 LW)
            % Note: This will give incorrect LineWidth of 075 for lines having LineWidth<0.75, as well as for non-gray grid-lines (if present)
            %       However, in practice these edge-cases are very rare indeed, and the difference in LineWidth should not be noticeable
            %fstrm = regexprep(fstrm, '([CR]C\n2 setlinecap\n1 LJ)\nN', '$1\n1 LW\nN');
            % This is faster (the original regexprep could take many seconds when the axes contains many lines):
            fstrm = strrep(fstrm, sprintf('\n2 setlinecap\n1 LJ\nN'), sprintf('\n2 setlinecap\n1 LJ\n1 LW\nN'));
        end
    catch err
        fprintf(2, 'Error fixing LineWidths in EPS file: %s\n at %s:%d\n', err.message, err.stack(1).file, err.stack(1).line);
    end

    % Reset the font and line colors
    set(black_text_handles, 'Color', [0 0 0]);
    set(white_text_handles, 'Color', [1 1 1]);
    set(white_line_handles, 'Color', [1 1 1]);

    % Reset paper size
    set(fig, 'PaperPositionMode', old_pos_mode, 'PaperOrientation', old_orientation);

    % Reset the font names in the figure
    if ~isempty(font_swap)
        for a = update
            set(font_handles(a), 'FontName', fonts{a}, 'FontSize', fonts_size(a));
        end
    end

    % Bail out if EPS post-processing is not possible
    if isempty(fstrm)
        warning('Loading EPS file failed, so unable to perform post-processing. This is usually because the figure contains a large number of patch objects. Consider exporting to a bitmap format in this case.');
        return
    end

    % Replace the font names
    if ~isempty(font_swap)
        for a = 1:size(font_swap, 2)
            %fstrm = regexprep(fstrm, [font_swap{1,a} '-?[a-zA-Z]*\>'], font_swap{3,a}(~isspace(font_swap{3,a})));
            fstrm = regexprep(fstrm, font_swap{2,a}, font_swap{3,a}(~isspace(font_swap{3,a})));
        end
    end

    % Move the bounding box to the top of the file (HG2 only), or fix the line styles (HG1 only)
    if using_hg2(fig)
        % Move the bounding box to the top of the file (HG2 only)
        [s, e] = regexp(fstrm, '%%BoundingBox: [^%]*%%');
        if numel(s) == 2
            fstrm = fstrm([1:s(1)-1 s(2):e(2)-2 e(1)-1:s(2)-1 e(2)-1:end]);
        end
    else
        % Fix the line styles (HG1 only)
        fstrm = fix_lines(fstrm);
    end

    % Apply the bounding box padding & cropping, replacing Matlab's print()'s bounding box
    if bb_crop
        % Calculate a new bounding box based on a bitmap print using crop_border.m
        % 1. Determine the Matlab BoundingBox and PageBoundingBox
        [s,e] = regexp(fstrm, '%%BoundingBox: [^%]*%%'); % location BB in eps file
        if numel(s)==2, s=s(2); e=e(2); end
        aa = fstrm(s+15:e-3); % dimensions bb - STEP1
        bb_matlab = cell2mat(textscan(aa,'%f32%f32%f32%f32'));  % dimensions bb - STEP2

        [s,e] = regexp(fstrm, '%%PageBoundingBox: [^%]*%%'); % location bb in eps file
        if numel(s)==2, s=s(2); e=e(2); end
        aa = fstrm(s+19:e-3); % dimensions bb - STEP1
        pagebb_matlab = cell2mat(textscan(aa,'%f32%f32%f32%f32'));  % dimensions bb - STEP2

        % 2. Create a bitmap image and use crop_borders to create the relative
        %    bb with respect to the PageBoundingBox
        [A, bcol] = print2array(fig, 1, '-opengl');
        [aa, aa, aa, bb_rel] = crop_borders(A, bcol, bb_padding);

        % 3. Calculate the new Bounding Box
        pagew = pagebb_matlab(3)-pagebb_matlab(1);
        pageh = pagebb_matlab(4)-pagebb_matlab(2);
        %bb_new = [pagebb_matlab(1)+pagew*bb_rel(1) pagebb_matlab(2)+pageh*bb_rel(2) ...
        %          pagebb_matlab(1)+pagew*bb_rel(3) pagebb_matlab(2)+pageh*bb_rel(4)];
        bb_new = pagebb_matlab([1,2,1,2]) + [pagew,pageh,pagew,pageh].*bb_rel;  % clearer
        bb_offset = (bb_new-bb_matlab) + [-1,-1,1,1];  % 1px margin so that cropping is not TOO tight

        % Apply the bounding box padding
        if bb_padding
            if abs(bb_padding)<1
                bb_padding = round((mean([bb_new(3)-bb_new(1) bb_new(4)-bb_new(2)])*bb_padding)/0.5)*0.5; % ADJUST BB_PADDING
            end
            add_padding = @(n1, n2, n3, n4) sprintf(' %d', str2double({n1, n2, n3, n4}) + [-bb_padding -bb_padding bb_padding bb_padding] + bb_offset);
        else
            add_padding = @(n1, n2, n3, n4) sprintf(' %d', str2double({n1, n2, n3, n4}) + bb_offset); % fix small but noticeable bounding box shift
        end
        fstrm = regexprep(fstrm, '%%BoundingBox:[ ]+([-]?\d+)[ ]+([-]?\d+)[ ]+([-]?\d+)[ ]+([-]?\d+)', '%%BoundingBox:${add_padding($1, $2, $3, $4)}');
    end

    % Fix issue #44: white artifact lines appearing in patch exports
    % Note: the problem is due to the fact that Matlab's print() function exports patches
    %       as a combination of filled triangles, and a white line appears where the triangles touch
    % In the workaround below, we will modify such dual-triangles into a filled rectangle.
    % We are careful to only modify regexps that exactly match specific patterns - it's better to not
    % correct some white-line artifacts than to change the geometry of a patch, or to corrupt the EPS.
    %   e.g.: '0 -450 937 0 0 450 3 MP PP 937 0 0 -450 0 450 3 MP PP' => '0 -450 937 0 0 450 0 0 4 MP'
    fstrm = regexprep(fstrm, '\n([-\d.]+ [-\d.]+) ([-\d.]+ [-\d.]+) ([-\d.]+ [-\d.]+) 3 MP\nPP\n\2 \1 \3 3 MP\nPP\n','\n$1 $2 $3 0 0 4 MP\nPP\n');
    fstrm = regexprep(fstrm, '\n([-\d.]+ [-\d.]+) ([-\d.]+ [-\d.]+) ([-\d.]+ [-\d.]+) 3 MP\nPP\n\2 \3 \1 3 MP\nPP\n','\n$1 $2 $3 0 0 4 MP\nPP\n');
    fstrm = regexprep(fstrm, '\n([-\d.]+ [-\d.]+) ([-\d.]+ [-\d.]+) ([-\d.]+ [-\d.]+) 3 MP\nPP\n\3 \1 \2 3 MP\nPP\n','\n$1 $2 $3 0 0 4 MP\nPP\n');
    fstrm = regexprep(fstrm, '\n([-\d.]+ [-\d.]+) ([-\d.]+ [-\d.]+) ([-\d.]+ [-\d.]+) 3 MP\nPP\n\3 \2 \1 3 MP\nPP\n','\n$1 $2 $3 0 0 4 MP\nPP\n');

    % Write out the fixed eps file
    read_write_entire_textfile(name, fstrm);
end
