# Supplementary material for: Multiplexed and high-throughput neuronal fluorescence imaging with diffusible probes
Source: Nat Commun. 2019 Sep 26;10:4377. doi: 10.1038/s41467-019-12372-6 (PMC6763432; doi:10.1038/s41467-019-12372-6)
Supplement: Supplementary file 6 — Supplementary Software 1 [file 41467_2019_12372_MOESM6_ESM.zip › PRISM_analysis-master/functions/export_fig-master/using_hg2.m]

%USING_HG2 Determine if the HG2 graphics pipeline is used
%
%   tf = using_hg2(fig)
%
%IN:
%   fig - handle to the figure in question.
%
%OUT:
%   tf - boolean indicating whether the HG2 graphics pipeline is being used
%        (true) or not (false).

function tf = using_hg2(fig)
try
    if nargin < 1,  fig = figure('visible','off');  end
    tf = ~graphicsversion(fig, 'handlegraphics');
catch
    tf = false;
end
if nargin < 1,  delete(fig);  end
end
