# Supplementary material for: Multiplexed and high-throughput neuronal fluorescence imaging with diffusible probes
Source: Nat Commun. 2019 Sep 26;10:4377. doi: 10.1038/s41467-019-12372-6 (PMC6763432; doi:10.1038/s41467-019-12372-6)
Supplement: Supplementary file 6 — Supplementary Software 1 [file 41467_2019_12372_MOESM6_ESM.zip › PRISM_analysis-master/functions/makeuint.m]

%%          makeuint.m
% Alistair Boettiger                                Date Complete: 03/07/11
% Levine Lab                

% Convert to uint

% I is the input image
% n is either 8 for uint8 or 16 for uint16; 
% Io is the output image in the requested format

function Io = makeuint(I,n)

 I = double(I) - min(double(I(:)));
 I = I./max(I(:));   % figure(2); clf; imagesc(I);
 Io = eval(['uint',num2str(n),'(2^n*I)']); 
  
