# Supplementary material for: Multiplexed and high-throughput neuronal fluorescence imaging with diffusible probes
Source: Nat Commun. 2019 Sep 26;10:4377. doi: 10.1038/s41467-019-12372-6 (PMC6763432; doi:10.1038/s41467-019-12372-6)
Supplement: Supplementary file 6 — Supplementary Software 1 [file 41467_2019_12372_MOESM6_ESM.zip › PRISM_analysis-master/functions/subplot_tight.m]

function h=subplot_tight(m,n,p,margins,varargin)
%function subplot_tight(m,n,p,margins,varargin)
%
% Functional purpose: A wrapper function for Matlab function subplot. Adds the ability to define the margins between
% neighbouring subplots. Unfotrtunately Matlab subplot function lacks this functionality, and the margins between
% subplots can reach 40% of figure area, which is pretty lavish.  
%
% Input arguments (defaults exist):
%   margins- two elements vector [vertical,horizontal] defining the margins between neighbouring axes. Default value
%            is 0.01. Note this vale will cause titles legends and labels to collide with the subplots, while presenting
%            relatively large axis. 
%
% Output arguments: same as subplot- none, or axes handle according to function call.
%
% Issues & Comments: Note that if additional elements are used in order to be passed to subplot, margins parameter must
%       be defined. For default margins value use empty element- [].      
%
% Author and Date:  Nikolay S. 29/03/2011. 
% Last update:      Nikolay S. 21/04/2011 (accourding to Alan B comment).
%
% Usage example: h=subplot_tight((2,3,1:2,[0.5,0.2])

if (nargin<4) || isempty(margins)
    margins=[0.01,0.01]; % default margins value- 1% of figure
end

if length(margins)==1
    margins(2)=margins;
end

%note n and m are switched as Matlab indexing is column-wise, while subplot indexing is row-wise :(
[subplot_col,subplot_row]=ind2sub([n,m],p);  


height=(1-(m+1)*margins(1))/m; % single subplot height
width=(1-(n+1)*margins(2))/n;  % single subplot width

% note subplot suppors vector p inputs- so a merged subplot of higher dimentions will be created
subplot_cols=1+max(subplot_col)-min(subplot_col); % number of column elements in merged subplot 
subplot_rows=1+max(subplot_row)-min(subplot_row); % number of row elements in merged subplot   

merged_height=subplot_rows*( height+margins(1) )- margins(1);   % merged subplot height
merged_width= subplot_cols*( width +margins(2) )- margins(2);   % merged subplot width

merged_bottom=(m-max(subplot_row))*(height+margins(1)) +margins(1); % merged subplot bottom position
merged_left=min(subplot_col)*(width+margins(2))-width;              % merged subplot left position
pos_vec=[merged_left merged_bottom merged_width merged_height];

% h_subplot=subplot(m,n,p,varargin{:},'Position',pos_vec);
% Above line doesn't work as subplot tends to ignore 'position' when same mnp is utilized
h_subplot=subplot('Position',pos_vec,varargin{:});

if nargout~=0
    h=h_subplot;
end
